# Supplementary material for: Health Risk Assessments and Microbial Community Analyses of Groundwater from a Heavy Metal-Contaminated Site in Hezhou City, Southwest China
Source: Int J Environ Res Public Health. 2022 Dec 29;20(1):604. doi: 10.3390/ijerph20010604 (PMC9819039; doi:10.3390/ijerph20010604)
Supplement: Supplementary file 1 [file ijerph-20-00604-s001.zip]

Archive with 1 entries (1 files):
- ijerph-2098848-supplementary.pdf
